# Supplementary material for: Justification of research using systematic reviews continues to be inconsistent in clinical health science—A systematic review and meta-analysis of meta-research studies
Source: PLoS One. 2022 Oct 31;17(10):e0276955. doi: 10.1371/journal.pone.0276955 (PMC9621455; doi:10.1371/journal.pone.0276955)
Supplement: S1 Data — (XLSX) [file pone.0276955.s004.xlsx]

## Sheet: Ark1
	Study type included	Year of inclusion	Inkluded studies	N using SR to justify	Reason why studies were not included in meta-analysis
Chow JTU, Lam K et al (2017)	RCT	January 2015- July 2015			Reported only relative data			Note Chow: opgives ikke proportion (og kan derfor ikke indgå i MA) men kun gennemsnitligt antal henvisninger pr studie i hvert speciale
Clarke & Hopewell (2013)	RCT	May 2012	35	13
Clarke, Hopewell, Chalmers (2007)	RCT	May2005	18	5
Clarke, Hopewell, Chalmers (2010)	RCT	May 2009	28	11
Clayton et al. 2017	Survey	2015-11-01			Survey of delegates not studies
De Meulemeester J et al. (2018)	RCT	2015	208	87
Engelking A et al. (2018)	RCT	2014, 2015, 2016	622	278
Goudie A et al. (2010)	RCT	2007	27	9
Helfer et al (2015)	MA	2012, 2013	52	45
Hoderlein et al. (2017) cohort 2001	RCT	pedro 2001	70	14
Hoderlein et al. (2017) cohort 2015	RCT	pedro 2015	151	76
Joseph DD et al (2019)	trial protocols (ethics)	2012	69	33
Ker & Roberts (2015)	RCT	search ended May 14	118	68
Rosenthal R et al. (2017)	RCT	2010	51	8
Bolland et al. (2018)	RCT		25	7
Chapman et al. (2019)	RCT		219	115
Johnson et al. (2020)kohorte 1	RCT		128	30
Johnson et al. (2020) kohorte 2	RCT		319	115
Rauh et al (2020)	RCT		458	279
Seehra et al. (2021)	RCT				SR citations in RCT´s and not the number of RCTs citing SRs
Shephard et al. (2021)	RCT		276	169
Torgeson et al. (2020)	RCT		152	41
Walters et al. (2019)	RCT		637	243
